# Supplementary material for: Proximal aortic stiffening in Turner patients may be present before dilation can be detected: a segmental functional MRI study
Source: J Cardiovasc Magn Reson. 2017 Feb 13;19:27. doi: 10.1186/s12968-017-0331-0 (PMC5320803; doi:10.1186/s12968-017-0331-0)
Supplement: Additional file 5: Table S2. — Supplemental Table S2 A, B and C. F and p values of PWV, aortic area and aortic distensibility in a multivariate GLM including age, height, weight, heart rate and blood pressure as confounders, performed seperately within each of three groups: TAV controls (S2A), TAV Turner patients (S2B) and BAV Turner patients (S2C). (XLSX 17 kb) [file 12968_2017_331_MOESM5_ESM.xlsx]

## Sheet: Table S2 A, B and C
S2 A
Tricuspid controls	Age		height		Weight		Heart Rate		Systolic BP
	F	p	F	p	F	p	F	p	F	p
ln(Thoracic PWV)	7.16814	0.0116097	1.71618	0.199512	0.686137	0.413617	0.318613	0.576378	0.343099	0.562155
ln(Abdominal PWV)	16.5887	0.000285218	0.000208368	0.988573	0.798806	0.378124	9.632	0.00398065	0.245569	0.623599
ln(Aortic PWV)	18.3314	0.000157829	1.38818	0.247401	0.0668881	0.797579	1.13499	0.294685	0.139457	0.711284
ln(Ascending Aortic Area)	4.64844	0.0387042	0.0440076	0.835169	1.27437	0.267341	0.626155	0.434596	0.0419965	0.838924
ln(Descending Aortic Area)	10.6459	0.00262518	0.0169618	0.897194	0.00404414	0.949689	0.331455	0.56883	0.403756	0.529674
ln(Diaphragmatic Aortic Area)	43.3622	2.01811e-07	0.324103	0.573127	0.0204476	0.887191	0.00951668	0.922895	0.383339	0.540205
ln(Distal Abdominal Aortic Area)	4.66201	0.0386905	0.0963874	0.758287	6.79546	0.0139252	0.740849	0.395997	0.265314	0.610146
ln(Ascending Aortic Distensibility)	26.7453	1.20636e-05	0.876813	0.356089	0.0238367	0.878271	0.886983	0.353352	4.52047	0.0413022
ln(Descending Aortic Distensibility)	4.63891	0.0388914	0.0962048	0.758444	1.56014	0.220704	0.655425	0.424159	0.166163	0.686259
ln(Diaphragmatic Aortic Distensibility)	11.7946	0.00166248	1.04065	0.315321	0.452334	0.506056	0.430947	0.516218	6.59047	0.0151307
ln(Distal Abdominal Aortic Distensibility)	11.6808	0.00178518	0.984119	0.328865	1.35306	0.25362	0.138134	0.712672	0.379352	0.542447
S2 B
Tricuspid Turner	Age		height		Weight		Heart Rate		Systolic BP
	F	p	F	p	F	p	F	p	F	p
ln(Thoracic PWV)	11.6452	0.0021169	5.09203	0.0326696	0.249965	0.621305	0.506912	0.482819	0.103926	0.749746
ln(Abdominal PWV)	6.59807	0.0162999	0.120667	0.731109	1.08089	0.308071	0.00215054	0.963367	3.44116	0.0749642
ln(Aortic PWV)	18.8542	0.000190688	3.27196	0.0820524	1.12238	0.299151	0.192542	0.664434	2.16599	0.153095
ln(Ascending Aortic Area)	21.0987	0.000106921	0.0828483	0.775847	1.09466	0.305452	1.6968	0.204579	0.293737	0.592634
ln(Descending Aortic Area)	7.21352	0.0122231	0.964792	0.334703	0.779225	0.38517	0.141609	0.709627	0.507506	0.482332
ln(Diaphragmatic Aortic Area)	14.0874	0.00084682	0.0445393	0.834438	4.43297	0.0446921	0.141129	0.710096	0.330882	0.569904
ln(Distal Abdominal Aortic Area)	8.16427	0.00812697	0.0380959	0.846712	3.56337	0.0698599	0.194042	0.66308	1.83062	0.187276
ln(Ascending Aortic Distensibility)	18.8585	0.000204722	1.28165	0.268335	0.00478368	0.945409	1.78504	0.193567	10.4583	0.00341901
ln(Descending Aortic Distensibility)	2.79585	0.106059	0.540608	0.46852	0.741612	0.396729	0.336691	0.566557	15.3152	0.000556174
ln(Diaphragmatic Aortic Distensibility)	4.90508	0.0354047	0.845602	0.365942	0.0696216	0.793892	0.230996	0.634658	5.84568	0.0226378
ln(Distal Abdominal Aortic Distensibility)	6.55186	0.0163927	3.77918	0.0623827	4.46076	0.0440758	3.23356	0.0833347	4.30276	0.0477106
S2 C
Bicuspid Turner	Age		height		Weight		Heart Rate		Systolic BP
	F	p	F	p	F	p	F	p	F	p
ln(Thoracic PWV)	0.375349	0.559472	0.0691449	0.800157	0.103079	0.757539	0.34701	0.574321	1.34188	0.284692
ln(Abdominal PWV)	0.0539678	0.822943	1.35407	0.282694	0.0615397	0.811199	0.995161	0.351711	4.08275	0.083059
ln(Aortic PWV)	0.100262	0.760749	0.237671	0.64079	0.0468691	0.834778	1.03281	0.343333	2.30745	0.172552
ln(Ascending Aortic Area)	7.65233	0.0244365	0.13138	0.726394	0.215138	0.655129	0.998149	0.347015	0.428491	0.531095
ln(Descending Aortic Area)	2.1732	0.178663	0.135226	0.722612	0.147739	0.710721	1.08173	0.328721	0.986134	0.349772
ln(Diaphragmatic Aortic Area)	9.11648	0.0165758	0.085301	0.777669	0.865108	0.379524	0.312148	0.591655	2.38512	0.161074
ln(Distal Abdominal Aortic Area)	3.90987	0.0833915	0.0440446	0.839017	3.45686	0.100044	1.00444	0.345585	0.102522	0.757027
ln(Ascending Aortic Distensibility)	1.20189	0.309222	1.45302	0.267205	3.2121	0.116197	1.39079	0.276796	0.802907	0.399989
ln(Descending Aortic Distensibility)	2.05603	0.194725	2.09237	0.191285	1.2388	0.302457	1.90752	0.209718	0.0496029	0.830115
ln(Diaphragmatic Aortic Distensibility)	4.38182	0.0746077	4.66438	0.0676362	6.28816	0.0405378	0.541169	0.485861	0.618079	0.457545
ln(Distal Abdominal Aortic Distensibility)	0.0319796	0.863958	0.156449	0.706127	0.47648	0.51582	0.0452912	0.838516	7.18348	0.0365264
